# Supplementary material for: The Effect of Intravenous Tranexamic Acid on Perioperative Blood Loss, Transfusion Requirements, Verticalization, and Ambulation in Total Knee Arthroplasty: A Randomized Double-Blind Study
Source: Medicina (Kaunas). 2024 Jul 21;60(7):1183. doi: 10.3390/medicina60071183 (PMC11279079; doi:10.3390/medicina60071183)
Supplement: Supplementary file 1 [file medicina-60-01183-s001.zip]

Archive with 1 entries (1 files):
- medicina-3092473-supplementary.pdf
